# Supplementary material for: Highly Efficient Synthesis of Rare Sugars from Glycerol in Endotoxin-Free ClearColi by Fermentation
Source: Foods. 2023 Aug 16;12(16):3078. doi: 10.3390/foods12163078 (PMC10453619; doi:10.3390/foods12163078)
Supplement: Supplementary file 1 [file foods-12-03078-s001.zip]

Archive with 1 entries (1 files):
- foods-2524364-supplementary.pdf
